# Supplementary material for: Millet-based supplement restored gut microbial diversity of acute malnourished pigs
Source: PLoS One. 2021 Apr 29;16(4):e0250423. doi: 10.1371/journal.pone.0250423 (PMC8084169; doi:10.1371/journal.pone.0250423)
Supplement: S1 Table — (XLSX) [file pone.0250423.s007.xlsx]

## Sheet: S1 table
	CSB+ N=10	Maize N=8	MSB+ N=10	Ref N=8	p.overall	p.CSB+ vs Maize	p.MSB+ vs Maize	p.CSB+ vs MSB+	p.CSB+ vs Ref	p.MSB+ vs Ref	p.Maize vs Ref
Body weight (kg)	6.00 ± 1.51	7.20 ± 1.08	5.63 ± 1.07	28.8 ± 3.82	<0.01	0.63	0.41	0.98	<0.01	<0.01	<0.01
CR length (cm)	49.4 ± 3.60	53.1 ± 3.73	51.6 ± 4.86	71.2 ± 1.75	<0.01	0.19	0.86	0.54	<0.01	<0.01	<0.01
Heart weight (kg)	0.04±0.01	0.04±0.01	0.03±0.01	0.13±0.02	<0.01	0.89	0.52	0.89	<0.01	<0.01	<0.01
Liver weight (kg)	0.17±0.05	0.18±0.05	0.20±0.04	0.74±0.12	<0.01	0.97	0.94	0.72	<0.01	<0.01	<0.01
Spleen weight (kg)	0.02±0.00	0.02±0.01	0.02±0.00	0.14±0.22	0.05	1.00	1.00	1.00	0.09	0.08	0.11
Lung weight (kg)	0.12±0.04	0.11±0.02	0.11±0.02	0.34±0.03	<0.01	0.89	1.00	0.76	<0.01	<0.01	<0.01
Kidney weight (kg)	0.04±0.01	0.04±0.01	0.03±0.01	0.13±0.01	<0.01	0.93	0.39	0.71	<0.01	<0.01	<0.01
Total protein (g/L)	53.1 ± 4.75	44.6 ± 5.05	53.1 ± 5.50	69.7 ± 5.87	<0.01	0.01	0.01	1.00	<0.01	<0.01	<0.01
Albumin (g/L)	14.4 ± 1.90	11.9 ± 1.82	15.0 ± 1.74	28.9 ± 4.02	<0.01	0.18	0.06	0.95	<0.01	<0.01	<0.01
Globulin (g/L)	38.7 ± 3.47	32.7 ± 3.44	38.1 ± 4.76	40.8 ± 4.32	<0.01	0.02	0.04	0.99	0.70	0.51	<0.01
Albumin/Globulin	0.37 ± 0.04	0.37 ± 0.03	0.40 ± 0.06	0.72 ± 0.12	<0.01	1.00	0.77	0.86	<0.01	<0.01	<0.01
Glucose (mmol/L)	5.21 ± 1.84	5.99 ± 0.79	7.11 ± 1.71	6.58 ± 0.97	0.04	0.68	0.38	0.03	0.22	0.86	0.85
Urea (mmol/L)	6.89 ± 2.53	5.47 ± 1.90	6.55 ± 1.00	4.77 ± 0.60	0.05	0.32	0.56	0.97	0.06	0.15	0.85
Creatinine (mmol/L)	50.4 ± 16.5	60.7 ± 15.6	50.7 ± 12.4	93.6 ± 5.70	<0.01	0.39	0.42	1.00	<0.01	<0.01	<0.01
Cholesterol (mmol/L)	2.40 ± 0.46	2.37 ± 0.31	2.69 ± 0.36	3.02 ± 0.79	0.04	1.00	0.55	0.58	0.06	0.50	0.06
Triglyceride (mmol/L)	0.61 ± 0.34	0.48 ± 0.15	0.53 ± 0.15	0.66 ± 0.31	0.47	0.70	0.98	0.89	0.97	0.69	0.49
Low-density protein (mmol/L)	0.98 ± 0.20	1.06 ± 0.21	1.10 ± 0.27	1.54 ± 0.57	0.01	0.96	0.99	0.84	0.01	0.04	0.03
C-reaction protein (mmol/L)	8.42 ± 4.29	4.69 ± 2.82	3.73 ± 1.65	5.25 ± 3.31	0.02	0.08	0.92	0.01	0.17	0.74	0.98
Total bile acid (mmol/L)	24.6 ± 9.70	33.4 ± 24.3	44.3 ± 23.2	28.5 ± 11.2	0.12	0.74	0.60	0.10	0.97	0.29	0.95
IL-1beta (ng/L)	66.9 ± 63.2	143 ± 84.1	87.1 ± 46.1	48.2 ± 58.8	0.03	0.07	0.26	0.89	0.92	0.57	0.03
IL-6 (ng/L)	7.57 ± 7.71	10.8 ± 5.18	8.95 ± 5.67	1.78 ± 1.73	0.02	0.64	0.90	0.95	0.16	0.06	0.02
TNF-alpha (pg/L)	19.2 ± 5.52	18.7 ± 11.0	22.4 ± 4.90	16.4 ± 8.37	0.42	1.00	0.74	0.77	0.87	0.35	0.93
Leptin (ng/mL)	22.2 ± 9.86	15.8 ± 9.95	20.8 ± 11.2	17.8 ± 8.58	0.54	0.54	0.71	0.99	0.80	0.92	0.98
Lipopolysaccharide (pg/mL)	1032 ± 587	669 ± 465	925 ± 626	722 ± 373	0.44	0.49	0.74	0.97	0.62	0.85	1.00
Propionic acid (µg/mL)	105 ± 57.3	65.6 ± 29.0	129 ± 30.1	n.d.	0.01	0.14	0.01	0.44	n.d.	n.d.	n.d.
Butyric acid (µg/mL)	25.4 ± 13.3	31.6 ± 12.9	32.9 ± 9.84	n.d.	0.37	0.54	0.97	0.37	n.d.	n.d.	n.d.
Pentanoic acid (µg/mL)	18.3 ± 9.04	20.0 ± 8.67	24.2 ± 8.04	n.d.	0.32	0.91	0.57	0.31	n.d.	n.d.	n.d.
Isobutyric acid (µg/mL)	6.49 ± 2.57	10.3 ± 4.80	9.93 ± 3.94	n.d.	0.09	0.12	0.98	0.15	n.d.	n.d.	n.d.
Isopentanoic acid (µg/mL)	12.1 ± 3.52	18.0 ± 6.94	15.9 ± 3.54	n.d.	0.05	0.05	0.63	0.22	n.d.	n.d.	n.d.
