# Supplementary material for: Millet-based supplement restored gut microbial diversity of acute malnourished pigs
Source: PLoS One. 2021 Apr 29;16(4):e0250423. doi: 10.1371/journal.pone.0250423 (PMC8084169; doi:10.1371/journal.pone.0250423)
Supplement: S2 Table — (XLSX) [file pone.0250423.s008.xlsx]

## Sheet: S2 table
variable1	variable2	correlation	pvalue	support	corrected pvalue
g__p-75-a5	Body weight	-0.329509	0.0497073	36	0.2593
g__Bacteroides	Heart weight	-0.330536	0.048958	36	0.2561
g__unknown_S24-7	CR length	0.330774	0.0487851	36	0.2559
g__Unassigned	Low-density protein	-0.331338	0.0483786	36	0.2545
g__Flexispira	Neutral/Total goblet(%)	-0.337112	0.0476643	35	0.2514
g__Flexispira	Leptin	0.33263	0.0474573	36	0.251
g__unknown_Lachnospiraceae	Liver weight	0.332984	0.0472075	36	0.2504
g__Prevotella	Pentanoic acid	0.385754	0.0468929	27	0.2495
g__CF231	Neutral/Total(%)	0.338439	0.0467415	35	0.2494
g__Anaerovibrio	Intestine wall thickness	0.386579	0.0463839	27	0.2482
g__[Prevotella]	Goblet/Total(%)	0.339116	0.0462758	35	0.2482
g__unknown_Enterobacteriaceae	Neutral/Total(%)	-0.349638	0.046095	33	0.2481
g__Mucispirillum	CR length	-0.340016	0.0456631	35	0.2464
g__Bacteroides	Body weight	-0.336104	0.0450507	36	0.2438
g__Desulfovibrio	CR length	-0.336741	0.0446197	36	0.2422
g__unknown_Lachnospiraceae	Albumin	0.337877	0.0438601	36	0.2388
g__Campylobacter	Albumin/Globulin	-0.337976	0.0437944	36	0.2388
g__Megamonas	CR length	0.527775	0.043169	15	0.2364
g__Sutterella	Albumin	0.339077	0.0430693	36	0.2364
g__unknown_RF39	IL-1beta	-0.339135	0.0430315	36	0.2364
g__Mucispirillum	Isobutyric acid	-0.392278	0.0429878	27	0.2364
g__Bacteroides	Lung weight	-0.339248	0.0429575	36	0.2364
g__unknown_Enterobacteriaceae	Spleen weight	-0.349404	0.0428166	34	0.2364
g__unknown_[Mogibacteriaceae]	Liver weight	0.34001	0.0424621	36	0.2364
g__Dorea	Acid/Total(%)	0.345953	0.0417805	35	0.2336
g__unknown_S24-7	Kidney weight	0.341252	0.0416652	36	0.2336
g__unknown_[Mogibacteriaceae]	Propionic acid	0.394839	0.0415275	27	0.2336
g__[Prevotella]	Globulin	0.343561	0.0402151	36	0.2269
g__Unassigned	Kidney weight	-0.343963	0.0399667	36	0.2262
g__Parabacteroides	Urea	-0.344911	0.0393864	36	0.2236
g__Desulfovibrio	C-reaction protein	-0.345062	0.0392946	36	0.2236
g__Desulfovibrio	Creatinine	-0.345363	0.0391117	36	0.2234
g__[Prevotella]	Intestine wall thickness	0.350359	0.0390758	35	0.2234
g__Lachnospira	Goblet/Total(%)	0.392727	0.0387096	28	0.2225
g__Succinivibrio	Total protein	-0.424449	0.0387089	24	0.2225
g__Dorea	Pentanoic acid	0.401622	0.0378488	27	0.2189
g__unknown_Lachnospiraceae	IL-1beta	-0.347563	0.0377986	36	0.2189
g__Unassigned	Body weight	-0.348447	0.0372814	36	0.2169
g__Treponema	Triglyceride	-0.353694	0.0371237	35	0.2167
g__Mucispirillum	Acid/Total(%)	-0.359705	0.0366644	34	0.2147
g__unknown_Clostridiaceae	Lung weight	0.350203	0.0362704	36	0.213
g__unknown_Tremblayales	TNF-alpha	0.429974	0.0359834	24	0.212
g__Bacteroides	Kidney weight	-0.35103	0.0358021	36	0.2116
g__Coprococcus	Butyric acid	0.406105	0.0355641	27	0.2109
g__Megamonas	Total protein	0.545924	0.0352695	15	0.2098
g__unknown_Clostridiaceae	Kidney weight	0.35205	0.0352313	36	0.2098
g__Ruminococcus	Isopentanoic acid	0.4072	0.0350228	27	0.2097
g__Unassigned	Lung weight	-0.352487	0.0349888	36	0.2097
g__Bacteroides	Albumin/Globulin	-0.352615	0.0349184	36	0.2097
g__CF231	IL-1beta	-0.353459	0.0344549	36	0.2083
g__Roseburia	Low-density protein	0.3655	0.0335315	34	0.2034
g__Mucispirillum	Albumin/Globulin	-0.360601	0.0333327	35	0.2028
g__unknown_Enterobacteriaceae	Mix/goblet(%)	-0.371917	0.0330695	33	0.2019
g__unknown_Christensenellaceae	Creatinine	-0.356479	0.0328379	36	0.2011
g__unknown_S24-7	Heart weight	0.356891	0.0326222	36	0.2005
g__Mucispirillum	Liver weight	-0.362128	0.0325389	35	0.2005
g__unknown_Clostridiales	IL-1beta	-0.357585	0.0322616	36	0.1996
g__unknown_Lachnospiraceae	Neutral/Total(%)	0.363133	0.0320248	35	0.1988
g__unknown_S24-7	Total protein	0.359629	0.0312181	36	0.1944
g__Lactobacillus	Creatinine	0.365921	0.0306337	35	0.1914
g__Megasphaera	Lung weight	0.424755	0.0305469	26	0.1914
g__Sutterella	Total protein	0.361212	0.0304295	36	0.1914
g__Sutterella	IL-1beta	-0.361535	0.0302701	36	0.1911
g__unknown_Enterobacteriaceae	Total protein	-0.372207	0.0301813	34	0.1911
g__Phascolarctobacterium	Globulin	0.362534	0.0297828	36	0.1893
g__Prevotella	Creatinine	0.362828	0.0296406	36	0.189
g__Fusobacterium	Heart weight	-0.41904	0.0295838	27	0.189
g__Megasphaera	Intestine wall thickness	0.427029	0.0295737	26	0.189
g__Bacteroides	Spleen weight	-0.36337	0.0293801	36	0.189
g__Anaerovorax	Creatinine	-0.515149	0.0286817	18	0.1854
g__Coprococcus	IL-1beta	-0.365135	0.0285444	36	0.1852
g__Ruminococcus	Neutral/Total(%)	0.371279	0.0280987	35	0.1829
g__unknown_RF16	Cholesterol	-0.366109	0.0280917	36	0.1829
g__Roseburia	Intestine wall thickness	0.382881	0.0278601	33	0.1827
g__Coprococcus	Cholesterol	0.368547	0.0269839	36	0.1775
g__unknown_S24-7	Body weight	0.368808	0.0268676	36	0.1774
g__unknown_RF16	Acid/Total(%)	-0.374554	0.0266357	35	0.1765
g__Clostridium	Triglyceride	-0.369482	0.0265689	36	0.1765
g__Sphaerochaeta	IL-1beta	-0.370199	0.026254	36	0.1752
g__Prevotella	Glucose	0.370335	0.0261947	36	0.1752
g__unknown_RF16	Spleen weight	-0.370651	0.0260575	36	0.1752
g__Megamonas	Creatinine	0.571798	0.0259448	15	0.175
g__Mucispirillum	Heart weight	-0.376937	0.0256115	35	0.1734
g__Sphingomonas	Total protein	-0.388527	0.0254527	33	0.173
g__Phascolarctobacterium	Cholesterol	0.373803	0.0247186	36	0.1686
g__Ruminococcus	Isobutyric acid	0.433009	0.0240654	27	0.1647
g__Lactobacillus	Total protein	0.380867	0.0239931	35	0.1647
g__Unassigned	CR length	-0.37576	0.0239163	36	0.1647
g__Phascolarctobacterium	Low-density protein	0.375884	0.0238659	36	0.1647
g__unknown_Christensenellaceae	Low-density protein	-0.37625	0.0237189	36	0.1647
g__Lachnospira	TNF-alpha	-0.418987	0.023679	29	0.1647
g__p-75-a5	Propionic acid	0.436216	0.0229247	27	0.1605
g__Dorea	Cholesterol	0.378258	0.0229234	36	0.1605
g__Treponema	Creatinine	-0.384201	0.0226871	35	0.16
g__Sphingomonas	CR length	-0.39575	0.0226241	33	0.16
g__Lactobacillus	Low-density protein	0.384855	0.0224381	35	0.1595
g__Lactobacillus	Acid/Total(%)	0.385033	0.0223707	35	0.1595
g__Megasphaera	Cholesterol	0.447387	0.0219253	26	0.157
g__unknown_Lachnospiraceae	Total protein	0.381241	0.0217832	36	0.1566
g__Sphingomonas	Heart weight	-0.398259	0.0217046	33	0.1566
g__Sphingomonas	Kidney weight	-0.399291	0.0213356	33	0.1546
g__unknown_S24-7	Lung weight	0.383066	0.0211091	36	0.1535
g__Lachnospira	Creatinine	0.4269	0.0209111	29	0.1527
g__Sutterella	Propionic acid	0.442257	0.0208958	27	0.1527
g__Phascolarctobacterium	CR length	0.38461	0.0205523	36	0.1513
g__Megasphaera	CR length	0.452231	0.0203665	26	0.1505
g__unknown_RF16	Goblet/Total(%)	-0.39158	0.0200053	35	0.1484
g__Lachnospira	Neutral/Total(%)	0.437937	0.019763	28	0.1472
g__Anaerovibrio	Total protein	0.438692	0.0195279	28	0.146
g__[Prevotella]	Propionic acid	0.447842	0.0191533	27	0.1438
g__Sphingomonas	IL-6	0.406097	0.0190289	33	0.1434
g__Veillonella	Liver weight	-0.428292	0.0182142	30	0.1379
g__Bacteroides	Creatinine	-0.39164	0.0181696	36	0.1379
g__Actinobacillus	Albumin	-0.435744	0.0181379	29	0.1379
g__Oscillospira	Intestine wall thickness	0.398013	0.017888	35	0.1371
g__Megasphaera	C-reaction protein	-0.461001	0.0177743	26	0.1368
g__Veillonella	Albumin	-0.429838	0.0177548	30	0.1368
g__Fusobacterium	Neutral/Total(%)	-0.461915	0.0175204	26	0.1359
g__Fusobacterium	Body weight	-0.454879	0.0171288	27	0.1334
g__Oscillospira	Low-density protein	0.395364	0.0170041	36	0.133
g__unknown_Enterobacteriaceae	Creatinine	-0.406808	0.0169567	34	0.133
g__Sphingomonas	Body weight	-0.415054	0.0163128	33	0.1287
g__Unassigned	Creatinine	-0.398108	0.016186	36	0.1282
g__CF231	Propionic acid	0.459736	0.0158369	27	0.126
g__unknown_Lachnospiraceae	Propionic acid	0.460395	0.0156681	27	0.1252
g__Coprococcus	Creatinine	0.400132	0.0156039	36	0.1252
g__Anaerovibrio	Lung weight	0.452852	0.0155261	28	0.1251
g__Anaerovibrio	Creatinine	0.454103	0.0152081	28	0.1231
g__Actinobacillus	Albumin/Globulin	-0.446466	0.01519	29	0.1231
g__unknown_Christensenellaceae	CR length	-0.40174	0.015154	36	0.1231
g__Lactobacillus	Urea	-0.408653	0.0147974	35	0.1214
g__Veillonella	Heart weight	-0.440831	0.0147574	30	0.1214
g__unknown_S24-7	Liver weight	0.403723	0.0146145	36	0.1209
g__Lachnospira	Urea	-0.449551	0.0144198	29	0.1199
g__unknown_Clostridiaceae	CR length	0.406207	0.0139613	36	0.1166
g__Sphingomonas	Albumin	-0.423984	0.013935	33	0.1166
g__Sphingomonas	Albumin/Globulin	-0.425039	0.0136743	33	0.1152
g__Veillonella	Kidney weight	-0.445619	0.0135904	30	0.115
g__Roseburia	Creatinine	0.419804	0.0134477	34	0.1143
g__Megamonas	Globulin	0.621369	0.0134136	15	0.1143
g__unknown_Christensenellaceae	IL-6	0.409344	0.0131717	36	0.113
g__unknown_Enterobacteriaceae	Albumin/Globulin	-0.422627	0.0127724	34	0.1101
g__Mucispirillum	Neutral/Total goblet(%)	0.423892	0.0124791	34	0.1081
g__Megamonas	Low-density protein	0.627294	0.0123083	15	0.1071
g__Lactobacillus	Goblet/Total(%)	0.419205	0.0121883	35	0.1065
g__Sphingomonas	Liver weight	-0.431525	0.0121602	33	0.1065
g__Sutterella	Cholesterol	0.413734	0.0121305	36	0.1065
g__Dorea	Goblet/Total(%)	0.419864	0.0120393	35	0.1065
g__Lachnospira	IL-6	-0.460355	0.0119732	29	0.1065
g__Fusobacterium	CR length	-0.476953	0.0118873	27	0.1064
g__Coprococcus	Intestine wall thickness	0.420674	0.0118579	35	0.1064
g__Fusobacterium	Acid/Total goblet(%)	0.488362	0.0113647	26	0.1027
g__Veillonella	Creatinine	-0.456634	0.0111954	30	0.1017
g__Veillonella	TNF-alpha	0.457536	0.011016	30	0.1005
g__unknown_RF16	IL-6	0.419444	0.0108809	36	0.0998
g__Veillonella	Lung weight	-0.458583	0.0108109	30	0.0997
g__Bacteroides	CR length	-0.420514	0.0106594	36	0.0987
g__Anaerovibrio	CR length	0.475287	0.0105874	28	0.0986
g__Streptococcus	TNF-alpha	0.426803	0.0105601	35	0.0986
g__Faecalibacterium	Globulin	0.475592	0.0105306	28	0.0986
g__Prevotella	Low-density protein	0.421826	0.0103929	36	0.0982
g__unknown_Ruminococcaceae	IL-1beta	-0.422197	0.0103187	36	0.098
g__Fusobacterium	Neutral/Total goblet(%)	-0.494625	0.0102072	26	0.0975
g__Megasphaera	Creatinine	0.494837	0.0101698	26	0.0975
g__unknown_Christensenellaceae	Cholesterol	-0.424895	0.00979169	36	0.0945
g__CF231	CR length	0.425919	0.00959786	36	0.0931
g__unknown_Enterobacteriaceae	Albumin	-0.437909	0.009592	34	0.0931
g__Sphingomonas	Lung weight	-0.444423	0.00956545	33	0.0931
g__Fusobacterium	Liver weight	-0.490733	0.00935017	27	0.0921
g__Flexispira	C-reaction protein	0.428477	0.00912764	36	0.0904
g__Oscillospira	Heart weight	0.428718	0.0090844	36	0.0904
g__Lactobacillus	Intestine wall thickness	0.436627	0.00873159	35	0.0874
g__Fusobacterium	Kidney weight	-0.494946	0.00867168	27	0.0873
g__Veillonella	Body weight	-0.470782	0.00864783	30	0.0873
g__Oscillospira	Cholesterol	0.43291	0.00835932	36	0.0851
g__unknown_S24-7	Albumin	0.433026	0.00834005	36	0.0851
g__Dorea	Butyric acid	0.498164	0.0081818	27	0.0842
g__Mucispirillum	Acid/Total goblet(%)	-0.447895	0.00789995	34	0.0817
g__unknown_Clostridiaceae	Goblet/Total(%)	0.441947	0.00785921	35	0.0817
g__Oscillospira	Kidney weight	0.43605	0.00784925	36	0.0817
g__Oscillospira	CR length	0.437153	0.00767637	36	0.0808
g__Veillonella	Albumin/Globulin	-0.478118	0.00753226	30	0.0797
g__Veillonella	CR length	-0.478184	0.00752278	30	0.0797
g__unknown_Clostridiaceae	Acid/Total(%)	0.445221	0.00736023	35	0.0788
g__Lachnospira	Low-density protein	0.488264	0.00720444	29	0.0775
g__Roseburia	Globulin	0.452656	0.00718725	34	0.0775
g__Prevotella	Neutral/Total(%)	0.447632	0.00701039	35	0.0763
g__unknown_Clostridiaceae	Creatinine	0.442159	0.00693252	36	0.0759
g__Oscillospira	Lung weight	0.442805	0.00684123	36	0.0754
g__Phascolarctobacterium	IL-1beta	-0.443392	0.00675915	36	0.0749
g__Anaerovibrio	Low-density protein	0.500216	0.00671338	28	0.0749
g__Megasphaera	Albumin/Globulin	0.518075	0.00670613	26	0.0749
g__Megasphaera	Kidney weight	0.518327	0.00667493	26	0.0749
g__Anaerovibrio	Heart weight	0.500877	0.00662977	28	0.0749
g__Anaerovibrio	Kidney weight	0.501826	0.00651123	28	0.0744
g__Lachnospira	Cholesterol	0.493952	0.00646255	29	0.0743
g__CF231	Total protein	0.447365	0.00622541	36	0.072
g__Mucispirillum	Creatinine	-0.454984	0.00602995	35	0.0702
g__Coprococcus	Kidney weight	0.449845	0.00591084	36	0.0692
g__Dorea	Low-density protein	0.450422	0.00583966	36	0.0688
g__Coprococcus	Heart weight	0.451188	0.00574633	36	0.0682
g__unknown_Enterobacteriaceae	Mix/Total(%)	-0.470765	0.00569261	33	0.0679
g__Anaerovibrio	Albumin	0.511811	0.00536891	28	0.0645
g__Anaerovibrio	Cholesterol	0.511835	0.0053663	28	0.0645
g__Anaerovibrio	Albumin/Globulin	0.514204	0.0051219	28	0.0623
g__Coprococcus	Propionic acid	0.523025	0.00512183	27	0.0623
g__Megamonas	Pentanoic acid	0.941311	0.00506552	6	0.0623
g__unknown_Tremblayales	Propionic acid	0.630195	0.00505702	18	0.0623
g__Fusobacterium	Lung weight	-0.524001	0.00502502	27	0.0623
g__unknown_Christensenellaceae	Lung weight	-0.45754	0.00502055	36	0.0623
g__Fusobacterium	Spleen weight	-0.524532	0.00497293	27	0.0623
g__Megasphaera	Low-density protein	0.535153	0.00484659	26	0.0618
g__unknown_S24-7	Albumin/Globulin	0.460309	0.00472987	36	0.0607
g__Oscillospira	Body weight	0.462647	0.00449575	36	0.0581
g__Anaerovibrio	Body weight	0.520824	0.00448849	28	0.0581
g__Phascolarctobacterium	Lung weight	0.46312	0.00444971	36	0.0581
g__Coprococcus	Pentanoic acid	0.532374	0.00425559	27	0.0562
g__Anaerovibrio	Liver weight	0.526258	0.00401961	28	0.0535
g__Lachnospira	IL-1beta	-0.519823	0.00384991	29	0.0516
g__Roseburia	Heart weight	0.482598	0.00384441	34	0.0516
g__unknown_Christensenellaceae	Heart weight	-0.469879	0.00383408	36	0.0516
g__Megasphaera	Body weight	0.547493	0.00379248	26	0.0516
g__[Prevotella]	CR length	0.474079	0.00348997	36	0.0481
g__Coprococcus	Body weight	0.474557	0.00345259	36	0.048
g__Phascolarctobacterium	Heart weight	0.475885	0.0033505	36	0.0469
g__Megasphaera	Liver weight	0.554875	0.00326041	26	0.046
g__Megasphaera	Heart weight	0.556223	0.00317042	26	0.0451
g__unknown_Christensenellaceae	Body weight	-0.478412	0.00316345	36	0.0451
g__Faecalibacterium	Intestine wall thickness	0.547908	0.00309135	27	0.0446
g__Dorea	Total protein	0.479767	0.00306692	36	0.0446
g__Faecalibacterium	TNF-alpha	-0.539593	0.00304244	28	0.0446
g__Coprococcus	Lung weight	0.481728	0.00293179	36	0.0433
g__Phascolarctobacterium	Kidney weight	0.482004	0.00291321	36	0.0433
g__Mucispirillum	Mix/goblet(%)	0.496249	0.00283637	34	0.0426
g__Prevotella	Cholesterol	0.486363	0.00263285	36	0.0399
g__unknown_Christensenellaceae	Albumin/Globulin	-0.487329	0.00257399	36	0.0393
g__Faecalibacterium	Cholesterol	0.547483	0.00256632	28	0.0393
g__Phascolarctobacterium	Body weight	0.492913	0.00225583	36	0.035
g__Oscillospira	Total protein	0.494707	0.00216118	36	0.0338
g__unknown_Christensenellaceae	Kidney weight	-0.496621	0.00206407	36	0.0326
g__Roseburia	Liver weight	0.510117	0.0020557	34	0.0326
g__Oscillospira	Liver weight	0.497709	0.00201059	36	0.0323
g__unknown_Christensenellaceae	Propionic acid	-0.567998	0.00199767	27	0.0323
g__Prevotella	Propionic acid	0.568679	0.0019674	27	0.0321
g__p-75-a5	Urea	0.498712	0.00196238	36	0.0321
g__Coprococcus	CR length	0.498774	0.00195941	36	0.0321
g__unknown_Enterobacteriaceae	Heart weight	-0.514562	0.00184886	34	0.031
g__Phascolarctobacterium	Liver weight	0.510503	0.00146693	36	0.0248
g__unknown_RF16	Low-density protein	-0.511266	0.00143905	36	0.0246
g__Oscillospira	Albumin/Globulin	0.512997	0.0013775	36	0.0237
g__Succinivibrio	Globulin	-0.615873	0.00135527	24	0.0236
g__Oscillospira	IL-1beta	-0.515772	0.00128368	36	0.0225
g__Coprococcus	Liver weight	0.517002	0.00124395	36	0.0221
g__Roseburia	Body weight	0.534052	0.00114149	34	0.0204
g__CF231	Kidney weight	0.520602	0.00113376	36	0.0204
g__Phascolarctobacterium	Albumin/Globulin	0.521221	0.00111571	36	0.0204
g__unknown_Christensenellaceae	Total protein	-0.521352	0.00111193	36	0.0204
g__unknown_Enterobacteriaceae	Body weight	-0.535197	0.00110862	34	0.0204
g__[Prevotella]	Lung weight	0.521777	0.00109972	36	0.0204
g__Faecalibacterium	IL-1beta	-0.585155	0.00107244	28	0.0204
g__unknown_Christensenellaceae	Liver weight	-0.524402	0.00102688	36	0.0197
g__CF231	Lung weight	0.525753	0.000991108	36	0.0192
g__Lactobacillus	Albumin	0.532574	0.000989674	35	0.0192
g__Oscillospira	Albumin	0.526812	0.000963824	36	0.0191
g__unknown_RF16	Intestine wall thickness	-0.534433	0.000942634	35	0.0189
g__Faecalibacterium	Low-density protein	0.590551	0.00093819	28	0.0189
g__Lachnospira	CR length	0.581891	0.000929017	29	0.0189
g__Dorea	Intestine wall thickness	0.535832	0.00090853	35	0.0188
g__Roseburia	CR length	0.543228	0.000900434	34	0.0188
g__Roseburia	Kidney weight	0.546426	0.00082768	34	0.0175
g__unknown_Enterobacteriaceae	Liver weight	-0.549389	0.000764949	34	0.0164
g__CF231	Albumin	0.537044	0.000732523	36	0.0159
g__Prevotella	Heart weight	0.538116	0.000711407	36	0.0156
g__CF231	Heart weight	0.539057	0.000693314	36	0.0154
g__unknown_Enterobacteriaceae	Kidney weight	-0.553337	0.000687888	34	0.0154
g__unknown_Lachnospiraceae	Glucose	0.539382	0.000687148	36	0.0154
g__Succinivibrio	IL-1beta	0.644123	0.000681799	24	0.0154
g__Prevotella	CR length	0.541636	0.000645797	36	0.015
g__CF231	Body weight	0.541814	0.000642624	36	0.015
g__Phascolarctobacterium	Propionic acid	0.615702	0.000629119	27	0.015
g__Lachnospira	Heart weight	0.598674	0.000601553	29	0.0145
g__[Prevotella]	Heart weight	0.544408	0.000597969	36	0.0145
g__Faecalibacterium	IL-6	-0.608844	0.000585643	28	0.0145
g__unknown_Christensenellaceae	Albumin	-0.545493	0.00058014	36	0.0145
g__Lactobacillus	Lung weight	0.553992	0.00055499	35	0.0142
g__Faecalibacterium	Creatinine	0.613401	0.000518439	28	0.0134
g__[Prevotella]	Body weight	0.549821	0.00051357	36	0.0134
g__Prevotella	Lung weight	0.551027	0.000496274	36	0.0132
g__Prevotella	Kidney weight	0.551759	0.000486033	36	0.0131
g__Coprococcus	Total protein	0.552293	0.000478672	36	0.0131
g__Roseburia	IL-1beta	-0.567083	0.000470377	34	0.0131
g__Phascolarctobacterium	Total protein	0.553406	0.00046367	36	0.0131
g__[Prevotella]	Kidney weight	0.55558	0.000435554	36	0.0125
g__[Prevotella]	Low-density protein	0.55576	0.000433306	36	0.0125
g__Phascolarctobacterium	Albumin	0.559719	0.000386202	36	0.0114
g__Dorea	Lung weight	0.559909	0.000384066	36	0.0114
g__[Prevotella]	Liver weight	0.561961	0.000361603	36	0.011
g__Dorea	Albumin/Globulin	0.562279	0.000358228	36	0.011
g__Lactobacillus	CR length	0.569777	0.000353216	35	0.011
g__[Prevotella]	Cholesterol	0.563316	0.00034743	36	0.011
g__CF231	Albumin/Globulin	0.567503	0.000306701	36	0.01
g__Prevotella	Body weight	0.56837	0.000298814	36	0.0099
g__Dorea	Albumin	0.568749	0.00029543	36	0.0099
g__Lachnospira	Body weight	0.625894	0.000281854	29	0.0097
g__Roseburia	Lung weight	0.586206	0.000269418	34	0.0095
g__Roseburia	IL-6	-0.58654	0.000266728	34	0.0095
g__Coprococcus	Albumin/Globulin	0.572758	0.000261643	36	0.0095
g__Dorea	Heart weight	0.575866	0.000237874	36	0.0089
g__Lachnospira	Liver weight	0.633301	0.000226486	29	0.0086
g__unknown_Enterobacteriaceae	Lung weight	-0.592869	0.000220048	34	0.0085
g__Lachnospira	Total protein	0.636222	0.00020745	29	0.0082
g__Lachnospira	Lung weight	0.637693	0.000198408	29	0.008
g__Lachnospira	Albumin/Globulin	0.639676	0.000186776	29	0.0077
g__Lactobacillus	Albumin/Globulin	0.591079	0.000184911	35	0.0077
g__Roseburia	Albumin/Globulin	0.598862	0.00018272	34	0.0077
g__Lachnospira	Kidney weight	0.640469	0.000182291	29	0.0077
g__Coprococcus	Albumin	0.584758	0.000180172	36	0.0077
g__Lactobacillus	Body weight	0.592637	0.000176047	35	0.0077
g__Lactobacillus	Heart weight	0.592983	0.000174131	35	0.0077
g__Prevotella	Total protein	0.5935	0.000136025	36	0.0067
g__Lactobacillus	Kidney weight	0.601846	0.000131002	35	0.0066
g__Lactobacillus	Liver weight	0.607789	0.000107729	35	0.0056
g__[Prevotella]	Total protein	0.601343	0.000104965	36	0.0056
g__unknown_RF16	Total protein	-0.602101	0.000102333	36	0.0056
g__unknown_Enterobacteriaceae	CR length	-0.617541	9.98974e-05	34	0.0056
g__Dorea	Kidney weight	0.605959	8.98291e-05	36	0.0052
g__[Prevotella]	Albumin/Globulin	0.608115	8.34557e-05	36	0.005
g__CF231	Liver weight	0.609491	7.9605e-05	36	0.0049
g__Prevotella	Albumin/Globulin	0.616213	6.30017e-05	36	0.004
g__Lachnospira	Albumin	0.674236	6.06246e-05	29	0.004
g__Dorea	Liver weight	0.618289	5.85462e-05	36	0.004
g__Dorea	Body weight	0.622656	5.00902e-05	36	0.0036
g__Prevotella	Liver weight	0.625581	4.50607e-05	36	0.0034
g__Dorea	Creatinine	0.62951	3.90254e-05	36	0.003
g__[Prevotella]	Albumin	0.643847	2.26987e-05	36	0.0018
g__Prevotella	Albumin	0.644425	2.2195e-05	36	0.0018
g__Dorea	CR length	0.645433	2.1341e-05	36	0.0018
g__Faecalibacterium	CR length	0.715865	1.84419e-05	28	0.0017
g__Roseburia	Albumin	0.675595	1.16484e-05	34	0.0011
g__Roseburia	Total protein	0.683166	8.49549e-06	34	0.0009
g__unknown_RF16	Liver weight	-0.679241	5.2456e-06	36	0.0006
g__unknown_RF16	Creatinine	-0.68959	3.2897e-06	36	0.0004
g__unknown_RF16	CR length	-0.695304	2.52168e-06	36	0.0003
g__Faecalibacterium	Liver weight	0.761774	2.48908e-06	28	0.0003
g__Faecalibacterium	Heart weight	0.773988	1.35439e-06	28	0.0002
g__Faecalibacterium	Lung weight	0.780879	9.44894e-07	28	0.0001
g__unknown_RF16	Albumin/Globulin	-0.716647	8.83205e-07	36	0.0001
g__unknown_RF16	Heart weight	-0.727186	5.07776e-07	36	0.0001
g__unknown_RF16	Lung weight	-0.729867	4.39315e-07	36	0.0001
g__Faecalibacterium	Body weight	0.796129	4.06199e-07	28	0.0001
g__unknown_RF16	Kidney weight	-0.732503	3.80366e-07	36	0.0001
g__Faecalibacterium	Kidney weight	0.799803	3.27954e-07	28	0.0001
g__unknown_RF16	Albumin	-0.736199	3.09894e-07	36	0.0001
g__Faecalibacterium	Total protein	0.803985	2.55667e-07	28	0.0001
g__unknown_RF16	Body weight	-0.740699	2.40385e-07	36	0.0001
g__Faecalibacterium	Albumin/Globulin	0.814201	1.35659e-07	28	0.0001
g__Faecalibacterium	Albumin	0.843155	1.78525e-08	28	0
